# Supplementary material for: Trichoderma versus Fusarium—Inhibition of Pathogen Growth and Mycotoxin Biosynthesis
Source: Molecules. 2022 Nov 23;27(23):8146. doi: 10.3390/molecules27238146 (PMC9735881; doi:10.3390/molecules27238146)
Supplement: Supplementary file 1 [file molecules-27-08146-s001.zip]

Archive with 1 entries (1 files):
- molecules-1991069-supplementary.pdf
